# Supplementary material for: FtsEX-mediated regulation of the final stages of cell division reveals morphogenetic plasticity in Caulobacter crescentus
Source: PLoS Genet. 2017 Sep 8;13(9):e1006999. doi: 10.1371/journal.pgen.1006999 (PMC5607218; doi:10.1371/journal.pgen.1006999)
Supplement: S1 Table — (XLSX) [file pgen.1006999.s010.xlsx]

## Sheet: Strains
Strains used in this study
strain	parental strain	plasmid	method	genotype/description	reference
EG124	NA1000	pEG212	electroporation	NA1000 pBXMCS2-amiC kanR	This study
EG196	NA1000	pEG263	electroporation	NA1000 xylX::Pxyl-amiC	This study
EG213	EG196	pEG280	electroporation	NA1000 amiC::∆amiC; xylX::Pxyl-amiC	This study
EG353	NA1000	pEG372	electroporation	NA1000 dipM::dipM∆C Pxyl-dipM kanR	[4]
EG496	EG1518		transduction	NA1000 mipZ::mipZ-yfp; vanA::PvanA-ftsZ-cfp specR	[10]
EG590	NA1000	pEG506	electroporation	NA1000 dipM::∆dipM	[4]
EG718	EG721	pEG563	electroporation	NA1000 ftsE::∆ftsE; xylX::Pxyl-ftsE specR	[4]
EG721	NA1000	pEG573	electroporation	NA1000 xylX::Pxyl-ftsE specR	[4]
EG865	NA1000			NA1000; synchronizable derivative of CB15	[7]
EG930	NA1000	pBXMCS-2	electroporation	NA1000 pBXMCS2 kanR (empty vector)	[10]
EG1047	NA1000			NA1000 spmX::∆spmX	[8]
EG1080	NA1000	pEG562	electroporation	NA1000 zapA::∆zapA	[9]
EG1133	NA1000	pEG563	electroporation	NA1000 ftsE::∆ftsE	[9]
EG1148	EG1133	pEG094	electroporation	NA1000 ftsE::∆ftsE; vanA::PvanA-ftsZ-cfp specR	[9]
EG1176	EG1080	pEG094	electroporation	NA1000 zapA::∆zapA; vanA::PvanA-ftsZ-cfp specR	[10]
EG1215	NA1000	pEG094	electroporation	NA1000 vanA::PvanA-ftsZ-cfp specR	[9]
EG1252	NA1000	pEG892	electroporation	NA1000 pBXMCS2-ftsE kanR	This study
EG1272	NA1000	pEG897	electroporation	NA1000 pBXMCS2-ftsEX kanR	This study
EG1350	EG496	pBXMCS-2	electroporation	NA1000 mipZ::mipZ-yfp; vanA::PvanA-ftsZ-cfp specR; pBXMCS2 kanR (empty vector)	This study
EG1518	NA1000		electroporation	NA1000 mipZ::mipZ-yfp	[11]
EG1745	EG1080	pEG563	electroporation	NA1000 zapA::∆zapA; ftsE::∆ftsE	This study
EG1795	NA1000	pEG480	electroporation	NA1000 xylX::venus-mreB kanR	This study
EG1828	EG1133	pEG372	electroporation	NA1000 ftsE::∆ftsE; dipM::dipM∆C Pxyl-dipM kanR	This study
EG1845	EG1745	pEG094	electroporation	NA1000 zapA::∆zapA; ftsE::∆ftsE; vanA::PvanA-ftsZ-cfp specR	This study
EG1863	EG213	pEG563	electroporation	NA1000 ftsE::∆ftsE; amiC::∆amiC; xylX::Pxyl-amiC	This study
EG1891	EG213	pEG506	electroporation	NA1000 dipM::∆dipM; amiC::∆amiC; xylX::Pxyl-amiC	This study
EG1944	NA1000			NA1000 ldpF::∆ldpF	[12]
EG1978	EG213	pEG1311	electroporation	NA1000 ldpF::∆ldpF; amiC::∆amiC; xylX::Pxyl-amiC	This study
EG2020	EG1944	pEG372	electroporation	NA1000 ldpF::∆ldpF; dipM::dipM∆CPxyl-dipM kanR	This study
EG2025	NA1000	pEG490	electroporation	NA1000 xylX::Pxyl-ldpF-mCherry kanR	This study
EG2026	EG1133	pEG490	electroporation	NA1000 ftsE::∆ftsE; xylX::Pxyl-ldpF-mCherry kanR	This study
EG2028	NA1000	pEG500	electroporation	NA1000 pBXMCS2-ldpF kanR	This study
EG2041	NA1000	pEG1343	electroporation	NA1000 pBXMCS2-lytMldpF kanR	This study
EG2051	EG718	pEG1311	electroporation	NA1000 ldpF::∆ldpF; ftsE::∆ftsE; xylX::Pxyl-ftsE specR	This study
EG2114	NA1000	pEG1387	electroporation	NA1000 vanA::PvanA-stpX-cfp specR	This study
EG2115	NA1000	pEG1349	electroporation	NA1000 xylX::Pxyl-venus-pbpC specR	This study
EG2116	NA1000	pEG1386	electroporation	NA1000 vanA::PvanA-stpB-mCherry gentR	This study
EG2117	EG1863	pEG1386	electroporation	NA1000 ftsE::∆ftsE; amiC::∆amiC; xylX::Pxyl-amiC; vanA::PvanA-stpB-mCherry gentR	This study
EG2121	EG1133	pEG1386	electroporation	NA1000 ftsE::∆ftsE; vanA::PvanA-stpB-mCherry gentR	This study
EG2122	EG1133	pEG1387	electroporation	NA1000 ftsE::∆ftsE; vanA::PvanA-stpX-cfp specR	This study
EG2123	EG1133	pEG1349	electroporation	NA1000 ftsE::∆ftsE; xylX::Pxyl-venus-pbpC specR	This study
EG2127	EG1863	pEG1387	electroporation	NA1000 ftsE::∆ftsE; amiC::∆amiC; xylX::Pxyl-amiC; vanA::PvanA-stpX-cfp specR	This study
EG2128	EG1133	pEG1350	electroporation	NA1000 ftsE::∆ftsE; pbpC::∆pbpC	This study
EG2138	EG1047	pEG563	electroporation	NA1000 spmX::∆spmX; ftsE::∆ftsE	This study
EG2159	EG2128	pEG1387	electroporation	NA1000 ftsE::∆ftsE; pbpC::∆pbpC; vanA::PvanA-stpX-cfp specR	This study
EG2227	EG1133	pEG480	electroporation	NA1000 ftsE::∆ftsE; xylX::venus-mreB kanR	This study
EG2379	EG496	pEG892	electroporation	NA1000 mipZ::mipZ-yfp; vanA::PvanA-ftsZ-cfp specR;pBXMCS2-ftsE kanR	This study
EG2380	EG496	pEG897	electroporation	NA1000 mipZ::mipZ-yfp; vanA::PvanA-ftsZ-cfp specR;pBXMCS2-ftsEX kanR	This study
EG2447	EG865	pEG1443	electroporation	NA1000 ldpF::ldpF-mCherry	This study
EG2448	EG865	pEG1443	electroporation	NA1000 ldpF::ldpF-mCherry	This study
EG2449	EG213	pEG1443	electroporation	NA1000 ldpF::ldpF-mCherry, amiC::∆amiC; xylX::Pxyl-amiC	This study
EG2450	EG213	pEG1443	electroporation	NA1000 ldpF::ldpF-mCherry, amiC::∆amiC; xylX::Pxyl-amiC	This study
LS3702	NA1000			NA1000 ftsZ::ftsZ∆CTC Pxyl-ftsZ kanR	[13]

## Sheet: Plasmids
Plasmids used in this study
plasmid	parent	5' restriction site	3' restriction site	5' oligo name	3' oligo name	5' oligo sequence	3' oligo sequence	template	insert subcloned from	5' restriction site II	3' restriction site II	5' oligo II name	3' oligo II name	5' oligo II sequence	3' oligo II sequence	template II	insert subcloned from	description	reference
pBXMCS-2	NA	NA	NA	NA	NA	NA	NA	NA	NA	NA	NA	NA	NA	NA	NA	NA	NA	pBXMCS-2; medium copy replicating plasmid for xylose-inducible overexpression	[14]
pKT25	NA	NA	NA	NA	NA	NA	NA	NA	NA	NA	NA	NA	NA	NA	NA	NA	NA	plasmid for IPTG-inducible expression of N-terminal T25 fusion in bacterial two-hybrid screen	[15]
pKTN25	NA	NA	NA	NA	NA	NA	NA	NA	NA	NA	NA	NA	NA	NA	NA	NA	NA	plasmid for IPTG-inducible expression of C-terminal T25 fusion in bacterial two-hybrid screen	[15]
pNPTS128	NA	NA	NA	NA	NA	NA	NA	NA	NA	NA	NA	NA	NA	NA	NA	NA	NA	pNPTS138; suicide plasmid for allelic replacement in C. crescentus	MRK Alley, unpublished
pTB146	NA	NA	NA	NA	NA	NA	NA	NA	NA	NA	NA	NA	NA	NA	NA	NA	NA	pTB146; high copy plasmid for IPTG-inducible expression of His6-Sumo tagged proteins in E. coli	[16]
pUT18	NA	NA	NA	NA	NA	NA	NA	NA	NA	NA	NA	NA	NA	NA	NA	NA	NA	plasmid for IPTG-inducible expression of C-terminal T18 fusion in bacterial two-hybrid screen	[15]
pUT18C	NA	NA	NA	NA	NA	NA	NA	NA	NA	NA	NA	NA	NA	NA	NA	NA	NA	plasmid for IPTG-inducible expression of N-terminal T18 fusion in bacterial two-hybrid screen	[15]
pVCFPC-1	NA	NA	NA	NA	NA	NA	NA	NA	NA	NA	NA	NA	NA	NA	NA	NA	NA	pVCFPC-1; integrating plasmid for vanillate-inducible expression of C-terminal cfp fusion	[14]
pVCHYC-4	NA	NA	NA	NA	NA	NA	NA	NA	NA	NA	NA	NA	NA	NA	NA	NA	NA	pVCHYC-4; integrating plasmid for vanillate-inducible expression of C-terminal mCherry fusion	[14]
pXCHYC-2	NA	NA	NA	NA	NA	NA	NA	NA	NA	NA	NA	NA	NA	NA	NA	NA	NA	pXCHYC-2; integrating plasmid for xylose-inducible expression of C-terminal mCherry fusion	[14]
pXGFPC-2	NA	NA	NA	NA	NA	NA	NA	NA	NA	NA	NA	NA	NA	NA	NA	NA	NA	pXGFPC-2; integrating plasmid for xylose-inducible expression of C-terminal gfp fusion	[14]
pXMCS-2	NA	NA	NA	NA	NA	NA	NA	NA	NA	NA	NA	NA	NA	NA	NA	NA	NA	pXMCS-2; integrating plasmid for xylose-inducible expression	[14]
pEG094	NA	NA	NA	NA	NA	NA	NA	NA	NA	NA	NA	NA	NA	NA	NA	NA	NA	pVCFPC-1 ftsZ; integrating plasmid for vanillate-inducible ftsZ-cfp expression	[17]
pEG212	pBXMCS-2	NdeI	SacI	oEG169	oEG170	GACGACCATATGCGTAGAGGTCTCATC	GAATTGGAGCTCCTAAGACTTGCGAAGACC	NA1000 gDNA	NA	NA	NA	NA	NA	NA	NA	NA	NA	pBXMCS-2 amiC; high copy plasmid for xylose-inducible overexpression of amiC	This study
pEG223	pNPTS138	SpeI	NheI	oEG017	oEG179	ctcactagtccagggcggcgtcg	GCCCACGCTAGCCATATGGGCGTCGTCTCCCCAAAACT	NA1000 gDNA	NA	NheI	MluI	oEG019	oEG020	ctaagctagcgtgggcgtgagtgaattc	gagacgcgtgttccagtggctgtcatag	NA1000 gDNA	NA	pNPTS138 PxylX-xylX; suicide plasmid for cloning xylose inducible genes of interest	This study
pEG263	pEG223	NdeI	NheI	oEG169	oEG072	GACGACCATATGCGTAGAGGTCTCATC	cacgctagcctaagacttgcgaagacc	NA1000 gDNA	NA	NA	NA	NA	NA	NA	NA	NA	NA	pNPTS138 PxylX-amiC-xylX; suicide plasmid for introducing amiC after the xylX promoter	This study
pEG280	pNPTS138	HindIII	PstI	amiCusF2	amiCusR2	gactaagcttcttcgacataaaggaagtc	gactctgcaggatgagacctctacgcat	NA1000 gDNA	NA	PstI	NheI	oEG075	oEG076	ctcctgcagtcctcgggtcttcgcaag	gaagctagccgttgccgacattc	NA1000 gDNA	NA	pNPTS138 ∆amiC; suicide plasmid for deletion of amiC	This study
pEG372	pXMCS-2	NA	NA	NA	NA	NA	NA	NA	NA	NA	NA	NA	NA	NA	NA	NA	NA	pXMCS-2 dipM∆C; integrating plasmid for xylose-dependent depletion of dipM	[4]
pEG480	pXVENN-2	NA	NA	NA	NA	NA	NA	NA	NA	NA	NA	NA	NA	NA	NA	NA	NA	pXVENN-2 mreB; integrating plasmid for xylose-inducible expression of venus-mreB	[18]
pEG490	pXCHYC-2	NdeI	EcoRI	oEG336	oEG337	gagccatatgTCCCGCTCGCGACTCG	gagcgaattctcTCGCGACTCCTGTTTGAGC	NA1000 gDNA	NA	NA	NA	NA	NA	NA	NA	NA	NA	pXCHYC-2 ldpF; integrating plasmid for xylose-inducible expression of ldpF-mCherry	This study
pEG500	pBXMCS-2	NdeI	EcoRI	oEG336	oEG344	gagccatatgTCCCGCTCGCGACTCG	gagcacggaattctcaTCGCGACTCCTGTTTG	pEG490	NA	NA	NA	NA	NA	NA	NA	NA	NA	pBXMCS-2 ldpF; high copy plasmid for xylose-inducible overexpression of ldpF	This study
pEG506	pNPTS138	NA	NA	NA	NA	NA	NA	NA	NA	NA	NA	NA	NA	NA	NA	NA	NA	pNPTS138 dipM; suicide plasmid for deletion of dipM	[4]
pEG562	pNPTS138	NA	NA	NA	NA	NA	NA	NA	NA	NA	NA	NA	NA	NA	NA	NA	NA	pNPTS138 zapA; suicide plasmid for deletion of zapA	[17]
pEG563	pNPTS138	NA	NA	NA	NA	NA	NA	NA	NA	NA	NA	NA	NA	NA	NA	NA	NA	pNPTS138 ftsE; suicide plasmid for deletion of ftsE	[17]
pEG573	NA	NA	NA	NA	NA	NA	NA	NA	NA	NA	NA	NA	NA	NA	NA	NA	NA	pMT69 ftsE; integrating plasmid for xylose induced ftsE at xylX locus	[18]
pEG806	pUT18	NA	NA	NA	NA	NA	NA	NA	NA	NA	NA	NA	NA	NA	NA	NA	NA	pUT18 zauP; plasmid for IPTG-inducible expression of zauP-T18 in bacterial two-hybrid screen	[10]
pEG807	pKNT25	NA	NA	NA	NA	NA	NA	NA	NA	NA	NA	NA	NA	NA	NA	NA	NA	pKNT25 zauP; plasmid for IPTG-inducible expression of zauP-T25 in bacterial two-hybrid screen	[10]
pEG808	pUT18C	NA	NA	NA	NA	NA	NA	NA	NA	NA	NA	NA	NA	NA	NA	NA	NA	pUT18C zauP; plasmid for IPTG-inducible expression of T18-zauP in bacterial two-hybrid screen	[10]
pEG809	pKT25	NA	NA	NA	NA	NA	NA	NA	NA	NA	NA	NA	NA	NA	NA	NA	NA	pKT25 zauP; plasmid for IPTG-inducible expression of T25-zauP in bacterial two-hybrid screen	[10]
pEG892	pBXMCS-2	NdeI	XbaI	oEG628	oEG629	gatccatatgTTGCGGATCGACACAGAACAG	gatctctagaTCATGGCCGGCCTCCCAG	NA1000 gDNA	NA	NA	NA	NA	NA	NA	NA	NA	NA	pBXMCS-2 ftsE; high copy plasmid for xylose-inducible overexpression of ftsE	This study
pEG897	pBXMCS-2	NdeI	XbaI	oEG628	oEG631	gatccatatgTTGCGGATCGACACAGAACAG	gatctctagaCAAGGTCTTCACGGCATC	NA1000 gDNA	NA	NA	NA	NA	NA	NA	NA	NA	NA	pBXMCS-2 ftsEX; high copy plasmid for xylose-inducible overexpression of ftsEX	This study
pEG1311 (pAM157)	NA	NA	NA	NA	NA	NA	NA	NA	NA	NA	NA	NA	NA	NA	NA	NA	NA	pNPTS138 ldpF; suicide plasmid for deletion of ldpF	[12]
pEG1317	pUT18	HindIII	EcoRI	oEG873	oEG874	gaCCAAGCTTGatgGCCAATCGCGCCGCG	gatcGAATTCGAGATGTTGGCGGCGCGTTC	pEG897	NA	NA	NA	NA	NA	NA	NA	NA	NA	pUT18 ftsXECL; plasmid for IPTG-inducible expression of ftsXECL-T18 in bacterial two-hybrid screen	This study
pEG1318	pUT18C	BamHI	EcoRI	oEG875	oEG876	ctGAGGATCCCGCCAATCGCGCCGCG	gatcGAATTCGAtcaGATGTTGGCGGCGCGTTC	pEG897	NA	NA	NA	NA	NA	NA	NA	NA	NA	pUT18C ftsXECL; plasmid for IPTG-inducible expression of T18-ftsXECL in bacterial two-hybrid screen	This study
pEG1319	pKT25	BamHI	EcoRI	oEG875	oEG876	ctGAGGATCCCGCCAATCGCGCCGCG	gatcGAATTCGAtcaGATGTTGGCGGCGCGTTC	peG897	NA	NA	NA	NA	NA	NA	NA	NA	NA	pUT25 ftsXECL; plasmid for IPTG-inducible expression of T25-ftsXECL in bacterial two-hybrid screen	This study
pEG1320	pUT18	HindIII	EcoRI	oEG869	oEG870	gaCCAAGCTTGatgGGCtggCAGCGCGCCGAC	gatcGAATTCGAGAGACCATCGGTCAAGGC	NA1000 gDNA	NA	NA	NA	NA	NA	NA	NA	NA	NA	pUT18 ldpFCC; plasmid for IPTG-inducible expression of ldpFCC-T18 in bacterial two-hybrid screen	This study
pEG1321	pUT18C	BamHI	EcoRI	oEG871	oEG872	ctGAGGATCCCGGCtggCAGCGCGCC	gatcGAATTCGtcaAGAGAGACCATCGGTCAAGG	NA1000 gDNA	NA	NA	NA	NA	NA	NA	NA	NA	NA	pUT18C ldpFCC; plasmid for IPTG-inducible expression of T18-ldpFCC in bacterial two-hybrid screen	This study
pEG1322	pKT25	BamHI	EcoRI	oEG871	oEG872	ctGAGGATCCCGGCtggCAGCGCGCC	gatcGAATTCGtcaAGAGAGACCATCGGTCAAGG	NA1000 gDNA	NA	NA	NA	NA	NA	NA	NA	NA	NA	pUT25 ldpFCC; plasmid for IPTG-inducible expression of T25-ldpFCC in bacterial two-hybrid screen	This study
pEG1334	pXGFPC-2	NdeI	MluI	NA	NA	NA	NA	NA1000 gDNA	NA	NA	NA	NA	NA	NA	NA	NA	NA	pXGFPC-2 stpX; integrating plasmid for xylose-inducible expression of stpX-gfp	[19]
pEG1343	pBXMCS-2	NdeI	SalI	oEG898	oEG899	tatgTCCCGCTCGCGACTCGTCTTGGCTTTCTGCGCCCTGATCCTGGCCGTTCCCACGGCCGTGGTCGGCtggCAGCGCGCCGACGCCg	tcgacGGCGTCGGCGCGCTGccaGCCGACCACGGCCGTGGGAACGGCCAGGATCAGGGCGCAGAAAGCCAAGACGAGTCGCGAGCGGGAca	NA, annealed oligos	NA	SalI	EcoRI	oEG878	oEG900	gatcgaattctcaGCGCTCCGGATCGGACG	gatcgtcgacGCTGGCGGCAAGTCG	NA1000 gDNA	NA	pBXMCS-2 lytMldpF; high copy plasmid for xylose-inducible overexpression of lytMldpF	This study
pEG1349	NA	NA	NA	NA	NA	NA	NA	NA	NA	NA	NA	NA	NA	NA	NA	NA	NA	pXVENN-1 pbpC; integrating plasmid for xylose-inducible expression of venus-pbpC	[20]
pEG1350	NA	NA	NA	NA	NA	NA	NA	NA	NA	NA	NA	NA	NA	NA	NA	NA	NA	pNPTS138 pbpC; suicide plasmid for deletion of pbpC	[21]
pEG1386	pVCHYC-4	NdeI	EcoRI	NA	NA	NA	NA	NA	pXCHYC-2 stpB	NA	NA	NA	NA	NA	NA	NA	NA	pVCHYC-4 stpB; integrating plasmid for vanillate-inducible expression of stpB-mCherry	This study
pEG1387	pVCFPC-1	NdeI	MluI	NA	NA	NA	NA	NA	pEG1334/pXGFPC-2 stpX	NA	NA	NA	NA	NA	NA	NA	NA	pVCFPC-1 stpX; integrating plasmid for vanillate-inducible expression of stpX-cfp	This study
pEG1443	pCHYC-1	EcoRI	SacI	NA	NA	NA	NA	NA	pEG490	NA	NA	NA	NA	NA	NA	NA	NA	pCHYC-1 ldpF; integrating plasmid for native expression of ldpF-mCherry	This study
